# Supplementary material for: Grouping of genomic markers in populations with family structure
Source: BMC Bioinformatics. 2021 Feb 19;22:79. doi: 10.1186/s12859-021-04010-0 (PMC7893918; doi:10.1186/s12859-021-04010-0)
Supplement: Supplementary file 2 — Additional file 2. Raw mouse data are processed and the matrix of correlation between markers is derived. [file 12859_2021_4010_MOESM2_ESM.txt]

###
### Raw mouse data are processed and the matrix of correlation between markers is derived.
### Running this script requires an installation of Beagle version 5.1 with proper link to executable 'beagle'.
###


### PACKAGES REQUIRED
library(rlist)
library(magrittr)
library(hscovar)
library(curl)


### GLOBAL SETTINGS
folderdown <- 'RawData'
dir.create(folderdown, showWarnings = F)
folder <- 'mouse'
dir.create(folder, showWarnings = F)
chr <- 17 # contains MHC region


# download data from https://wp.cs.ucl.ac.uk/outbredmice/heterogeneous-stock-mice/ (with redirecting links)
url <- "http://mtweb.cs.ucl.ac.uk/HSMICE/GENOTYPES/"
genfile <- paste0('chr', chr, '.Build37.data')
mapfile <- 'mapfile.txt'
allfile <- paste0('chr', chr, '.Build37.alleles')
for(file in c(genfile, mapfile, allfile)) curl_download(url = paste0(url, file), destfile = file.path(folderdown, file))

# extract marker map for 'chr'
system(paste('grep "marker "', file.path(folderdown, allfile), '> tmp.txt'))
map <- read.table(file.path(folderdown, mapfile), header = T)
tmp <- read.table('tmp.txt')[, 2]
map.chr <- map[(map$chromosome == chr) & (map$marker %in% tmp), c('chromosome', 'marker', 'bp')]
map.chr$bp <-map.chr$bp / 1e+6
chrfile <- paste0('chr', chr, '.map')
write.table(map.chr, file.path(folderdown, chrfile), col.names = F, row.names = F, quote = F)
file.remove('tmp.txt')

# process raw data
dat <- read.table(file.path(folderdown, genfile), colClasses = 'character')
map <- read.table(file.path(folderdown, chrfile), col.names = c('chr', 'name', 'pos'))

# put into VCF format for beagle
geno <- as.matrix(dat[, -c(1:6)])
marker <- as.character(map$name[map$chr==chr])

##fileformat=VCFv4.2
##FORMAT=<ID=GT,Number=1,Type=Integer,Description="Genotype">
##FORMAT=<ID=GP,Number=G,Type=Float,Description="Genotype Probabilities">
##FORMAT=<ID=PL,Number=G,Type=Float,Description="Phred-scaled Genotype Likelihoods">
#CHROM	POS	ID	REF	ALT	QUAL	FILTER	INFO	FORMAT	SAMP001	SAMP002
#20	1291018	rs11449	G	A	.	PASS	.	GT	0/0	0/1
#20	2300608 rs84825 C	T	.	PASS	.	GT:GP	0/1:.	0/1:0.03,0.97,0
#20	2301308 rs84823 T	G	.	PASS	.	GT:PL	./.:.	1/1:10,5,0

nam <- list()
for(j in 1:(ncol(geno) / 2)){
  tab <- table(geno[, 1:2 + 2 * (j - 1)]) %>% sort
  nam[[j]] <- names(tab)
  for(k in 1:2){
    sp <- geno[, k + 2 * (j - 1)]
    geno[sp == nam[[j]][1], k + 2 * (j - 1)] <- 0
    geno[sp == nam[[j]][2], k + 2 * (j - 1)] <- 1
  }
}

odd <- seq(1, ncol(geno), 2)
even <- setdiff(1:ncol(geno), odd)

# consider individual call rate >= 10% (SNP call rate of >= 10% is alright)
genotype <- animal <- c()
for(i in 1:nrow(geno)){
  if(sum(is.na(geno[i, ])) / ncol(geno) < 0.1){
    geno[i, is.na(geno[i, ])] <- '.'
    genotype <- rbind(genotype, paste(geno[i, odd], geno[i, even], sep = '/'))
    animal <- c(animal, dat[i, 2])
  }
}

setwd(folder)

write.table('##fileformat=VCFv4.2', 'geno.vcf', col.names = F, row.names = F, quote = F)
write.table('##FORMAT=<ID=GT,Number=1,Type=Integer,Description="Genotype">', 'geno.vcf', col.names = F, row.names = F, quote = F, append = T)
write.table('##FORMAT=<ID=GP,Number=G,Type=Float,Description="Genotype Probabilities">', 'geno.vcf', col.names = F, row.names = F, quote = F, append = T)
write.table('##FORMAT=<ID=PL,Number=G,Type=Float,Description="Phred-scaled Genotype Likelihoods">', 'geno.vcf', col.names = F, row.names = F, quote = F, append = T)
write.table(t(c('#CHROM', 'POS', 'ID', 'REF', 'ALT', 'QUAL', 'FILTER', 'INFO', 'FORMAT',	animal)), 'geno.vcf', col.names = F, row.names = F, quote = F, append = T, sep = '\t')
write.table(cbind(chr, map$pos * 1e+6, marker, list.rbind(nam), '.', 'PASS', '.', 'GT', t(genotype)), 'geno.vcf', col.names = F, row.names = F, quote = F, append = T, sep = '\t')

# phasing with beagle (no consideration of pedigree)
file.remove('chr17.vcf')
system("beagle gt=geno.vcf out=chr17")
system('gunzip chr17.vcf.gz')
output <- read.table('chr17.vcf', colClasses = 'character')

setwd('..')

# pedigree information
part <- dat[dat[, 2] %in% animal, 1:6]
fam <- part[(part[, 3] !=0) & (part[, 4] !=0), 1:6]
fam.unique <- unique(fam[, c(3, 4)])
mating <- paste(part[, 3], part[, 4], sep = '-') %>% table

tmp <- paste(part[, 3], part[, 4], sep = '-') %>% as.factor %>% as.numeric
ones <- tmp == 1
tmp[ones] <- 1:sum(ones) + max(tmp)
fam.index <- tmp - 1


# separate by family, phased genotypes of father and mother
sep.hap <- function(genotypes, id, sep = '|'){
  if (!is.na(id)){
    mat <- matrix(nrow = 2, ncol = nrow(genotypes))
    for(j in 1:nrow(genotypes)){
      mat[, j] <- strsplit(genotypes[j, id], split = sep) %>% unlist %>% .[c(1, 3)] %>% as.integer
    }
  } else mat <- NULL
  return(mat)
}

make.geno <- function(genotypes, sep = '|'){
  out <- apply(genotypes, 2, function(z){
      mat <- matrix(nrow = 2, ncol = length(z))
      for(j in 1:length(z)){
        mat[, j] <- strsplit(z[j], split = sep) %>% unlist %>% .[c(1, 3)] %>% as.integer
      }
      mat[1, ] + mat[2, ]})
  return(t(out))
}

hap.fam <- list()
nfam <- c()
for(j in 1:nrow(fam.unique)){
  id.father <- match(fam.unique[j, 1], animal)
  id.mother <- match(fam.unique[j, 2], animal)
  hap.fam[[j]] <- list(father = sep.hap(output[, -c(1:9)], id.father), mother = sep.hap(output[, -c(1:9)], id.mother))
  nfam[j] <- paste(fam.unique[j, 1], fam.unique[j, 2], sep = '-') %>% mating[.] %>% as.numeric
}

# correlation matrix: paternal part
p <- nrow(output)
LD <- matrix(0, ncol = p, nrow = p)

hap <- nsire <- c()
for(j in 1:length(hap.fam)){
  hap <- rbind(hap, hap.fam[[j]]$father)
  if(!is.null(hap.fam[[j]]$father)) nsire <- c(nsire, nfam[j])
}
covmat.pat <- CovMat(linkMat = LD, haploMat = hap, nfam = nsire, pos = list(map$pos / 100), corr = F)

# correlation matrix: maternal part
hap <- ndam <- c()
for(j in 1:length(hap.fam)){
  hap <- rbind(hap, hap.fam[[j]]$mother)
  if(!is.null(hap.fam[[j]]$mother)) ndam <- c(ndam, nfam[j])
}
covmat.mat <- CovMat(linkMat = LD, haploMat = hap, nfam = ndam, pos = list(map$pos / 100), corr = F)

X <- make.geno(output[, -c(1:9)])
rownames(X) <- animal
colnames(X) <- marker


save(list = c('covmat.pat', 'covmat.mat', 'nfam', 'nsire', 'fam.index', 'ndam', 'X', 'map'), file = file.path(folder, 'covmat.RData'))


# eventually, covmat.pat + covmat.mat yields K matrix
K <- covmat.pat$K + covmat.mat$K %>% as.matrix
