# Supplementary material for: Grouping of genomic markers in populations with family structure
Source: BMC Bioinformatics. 2021 Feb 19;22:79. doi: 10.1186/s12859-021-04010-0 (PMC7893918; doi:10.1186/s12859-021-04010-0)
Supplement: Supplementary file 3 — Additional file 3. Cattle data are processed and the matrix of correlation between markers is derived. [file 12859_2021_4010_MOESM3_ESM.txt]

###
### Cattle data are processed and the matrix of correlation between markers is derived.
###


### PACKAGES REQUIRED
library(hscovar)
library(rlist)
library(curl)


### GLOBAL SETTINGS
folder <- 'cattle'
dir.create(folder, showWarnings = F)
chr <- 1
window <- 301:600 


### FUNCTION DEFINITIONS
check.maternal.freq <- function(sire, prog.geno, fam){
  N <- length(unique(fam))
  if((nrow(sire) != 2 * N) | (ncol(sire) != ncol(prog.geno))) stop("ERROR in dimension")
  freqs <- c()
  for(j in 1:ncol(sire)){
    idx.het <- idx.hom0 <- idx.hom2 <- p <- c()
    for(s in 1:N){
      if(sire[2 * (s - 1) + 1, j] != sire[2 * s, j]) {
        idx.het <- c(idx.het, which(fam == s))
      } else{
        if(sire[2 * s, j] == 0) idx.hom0 <- c(idx.hom0, which(fam == s)) else idx.hom2 <- c(idx.hom2, which(fam == s))
      }
    }   
    p[1] <- ifelse(is.null(idx.het), NA, mean(prog.geno[idx.het, j]) - 0.5)
    p[2] <- ifelse(is.null(idx.hom0), NA, mean(prog.geno[idx.hom0, j]))
    p[3] <- ifelse(is.null(idx.hom2), NA, mean(prog.geno[idx.hom2, j]) - 1)
    freqs[j] <- mean(p, na.rm = T)
  }
  rec <- which(freqs < 0.5)  
  return(rec)
}

recode.anything <- function(mat, loci, geno = F){
  if(!geno){ # haplotypes
    for(l in loci){
      eins <- mat[, l] == 1
      mat[mat[, l] == 0, l] <- 1
      mat[eins, l] <- 0
    }
  } else{ # genotypes
    for(l in loci){
      zwei <- mat[, l] == 2
      mat[mat[, l] == 0, l] <- 2
      mat[zwei, l] <- 0
    }  
  }
  return(mat)
}


# download data RADAR repository from https://dx.doi.org/10.22000/280 (requires about 1.4 GB)
url <- "https://www.radar-service.eu/radar-backend/archives/fqSPQoIvjtOGJlav/versions/1/content"
curl_download(url = url, 'tmp.tar')
untar('tmp.tar')
file.remove('tmp.tar')
path <- '10.22000-280/data/dataset'

# data.frame of estimates of paternal recombination rate and maternal LD
load(file.path(path, 'Result.RData'))

# list of haplotypes of sires for each chromosome
load(file.path(path, 'sire_haplotypes.RData'))

# physical map
map <- read.table(file.path(path, 'map50K_ARS_reordered.txt'), header = T)

# approximated genetic map information of target region
map.target <- map[map$Chr == chr, ][window, ]
pos.chr <- list(map.target$locus_Mb / 100)

## haplotypes of sires (mating candidates) in target region
H.sire <- rlist::list.rbind(haps[[chr]])[, window]

# half-sib families
daughters <- read.table(file.path(path, 'assign_to_family.txt'))[, 1]
nfam <- as.numeric(table(daughters))

# genotype matrix
X <- as.matrix(read.table(file.path(path, 'XFam-ARS.txt')))

# genotypes in target region
X <- X[, map.target$SNP]

# maternal LD in target region
Result.target <- Result[(Result$Chr == chr) & (Result$SNP1 %in% window) &
                          (Result$SNP2 %in% window), ]

matLD <- matrix(0, ncol = length(window), nrow = length(window))
## off-diagonal elements
for(l in 1:nrow(Result.target)){
  id1 <- Result.target$SNP1[l] - window[1] + 1
  id2 <- Result.target$SNP2[l] - window[1] + 1
  matLD[id1, id2] <- matLD[id2, id1] <- Result.target$D[l]
}
## diagonal elements
for(k in unique(Result.target$SNP1)){
  id <- k - window[1] + 1
  p <- Result.target$fAA[Result.target$SNP1 == k] + Result.target$fAB[Result.target$SNP1 == k]
  matLD[id, id] <- max(p * (1 - p))
}

# recode SNP alleles according to major allele
loci <- check.maternal.freq(H.sire, X, daughters)
H.sire <- recode.anything(H.sire, loci, geno = F)
X <- recode.anything(X, loci, geno = T)

# covariance matrix
covmat <- CovMat(matLD, H.sire, nfam, pos.chr, corr = T)

fam.index <- daughters
save(list = c('covmat', 'X', 'nfam', 'map.target', 'fam.index'), file = file.path(folder, 'covmat.RData'))
