# Supplementary material for: Grouping of genomic markers in populations with family structure
Source: BMC Bioinformatics. 2021 Feb 19;22:79. doi: 10.1186/s12859-021-04010-0 (PMC7893918; doi:10.1186/s12859-021-04010-0)
Supplement: Supplementary file 4 — Additional file 4. Raw maize data are processed and the matrix of correlation between markers is derived. [file 12859_2021_4010_MOESM4_ESM.txt]

###
### Raw maize data are processed and the matrix of correlation between markers is derived.
### Downloading the data requires an installation of GEOquery availabe at Bioconductor.
###


### PACKAGES REQUIRED
library(magrittr)
library(GEOquery)
library(hscovar)


### GLOBAL SETTINGS
set.seed(1)
folder <- 'maize'
dir.create(folder, showWarnings = F)
chr <- 2


### FUNCTION DEFINITIONS
recode.anything <- function(mat, loci, geno = F){
  if(!geno){ # haplotypes
    for(l in loci){
      eins <- mat[, l] == 1
      mat[mat[, l] == 0, l] <- 1
      mat[eins, l] <- 0
    }
  } else{ # genotypes
    for(l in loci){
      zwei <- mat[, l] == 2
      mat[mat[, l] == 0, l] <- 2
      mat[zwei, l] <- 0
    }  
  }
  return(mat)
}


# download raw data
raw_geo <- getGEO("GSE50558") 

# genome assembly
map <- data.frame(chr_gen = raw_geo[[1]]@featureData@data$B73_v1_chr,
                  gen_pos =  raw_geo[[1]]@featureData@data$B73_v1_MapInfo / 1e+6 *0.8,
                  SNP_name = raw_geo[[1]]@featureData@data$ID)
map <- map[with(map, order(chr_gen, gen_pos)), ]

# process genotype data
gen <- exprs(raw_geo[[1]])
gen.na <- apply(gen, 1, function(z){z <- factor(z, levels = c('AA', 'AB', 'BB', 'NC'), labels = c(0, 1, 2, NA))})

# progeny marker data
f1 <- lapply(raw_geo[[1]]@phenoData@data$title, function(z){strsplit(x = as.character(z), split = '-')[[1]][1]}) %>% unlist
idx <- grep(pattern = "DH line, CFF", x = f1)

# genotype matrix for all Flint individuals with SNP & individual call rate >=90%
X0 <- gen.na[idx, map$SNP_name[(map$chr_gen == chr) & (map$gen_pos != 0)]]
X0 <- apply(X0, 1, function(z){z[z == 1] <- NA; z}) %>% t
na.col <- apply(X0, 2, function(z){sum(is.na(z))})
X0 <- X0[, na.col / nrow(X0) < 0.1]
na.row <- apply(X0, 1, function(z){sum(is.na(z))})
X0 <- X0[na.row / ncol(X0) < 0.1, ]

# imputing of rarely missing genotypes (less than 1%)
X1 <- apply(X0, 2, function(z){
  if(sum(!is.na(z)) > 0) {
    z[is.na(z)] <- sample(x = c('0', '2'), size = sum(is.na(z)), replace = T,
                          prob = c(sum(z == '0', na.rm = T), sum(z == '2', na.rm = T)) / sum(!is.na(z)))
  }
  as.numeric(z)})

# keep only haplotype
X2 <- X1 / 2
# filter for MAF >= 5%
f <- apply(X2, 2, function(z){sum(z == 1) / length(z)})
X <- X2[, (f >= 0.05) & (f <= 0.95)]
snps <- colnames(X)

## phased genotypes of F1 plants and family size
mother <- grep(pattern = "UH007", x = raw_geo[[1]]@phenoData@data$title)
hapmat <- gen.na[mother, snps] %>% as.numeric %/% 2
families <- sapply(unique(f1[idx]), function(z){strsplit(x = z, split = ',')[[1]][2]})

hapfam <- nfam <- c()
for(i in families){
  father <- grep(x = raw_geo[[1]]@phenoData@data$characteristics_ch1.1, pattern = paste0(" parent 2 of pop.", i))
  happat <- gen.na[father, snps] %>% as.numeric %/% 2 
  progeny <- grep(x = raw_geo[[1]]@phenoData@data$title, pattern = i) 
  nfam <- c(nfam, length(progeny))
  hapfam <- rbind(hapfam, rbind(hapmat, happat))
}

# set anything else than 0/1 alleles to missing value for hscovar package
hapfam <- apply(hapfam, 2, function(z){z[!(z %in% c(0, 1))] <- 9; z})

# recode alleles i.t.o. central-line origin
loci <- which(hapmat == 0)
hapfam <- recode.anything(hapfam, loci, geno = F)
X <- recode.anything(X, loci, geno = F)

# correlation matrix for maternal part
pos <- map$gen_pos[map$SNP_name %in% snps] / 100 # Morgan unit
p <- length(pos)
LD <- matrix(0, ncol = p, nrow = p)
covmat <- CovMat(linkMat = LD, haploMat = hapfam, nfam = nfam, pos_chr = list(pos), corr = T) 


tmp <- raw_geo[[1]]@phenoData@data$title[raw_geo[[1]]@phenoData@data$geo_accession %in% rownames(X0)] 
fam.index <- lapply(tmp, function(z){strsplit(x = as.character(z), split = '-')[[1]][1]}) %>% unlist %>% as.factor %>% as.numeric

save(list = c('covmat', 'X', 'map', 'snps', 'fam.index'), file = file.path(folder, 'covmat.RData'))
