# Supplementary material for: Grouping of genomic markers in populations with family structure
Source: BMC Bioinformatics. 2021 Feb 19;22:79. doi: 10.1186/s12859-021-04010-0 (PMC7893918; doi:10.1186/s12859-021-04010-0)
Supplement: Supplementary file 5 — Additional file 5. With this script, genotype and phenotype data of half-sib families are simulated and a genome-based association analysis is carried out. [file 12859_2021_4010_MOESM5_ESM.txt]

###
### With this script, genotype and phenotype data of half-sib families are simulated and a genome-based association analysis is carried out.
### Note that an exact reproduction of the results of our simulation study is not possible 
### because AlphaSimR relies on random number generation which cannot be initialized yet.
###


### PACKAGES REQUIRED
library(AlphaSimR)
library(snpStats)
library(hscovar)
library(magrittr)
library(rlist)
library(asreml)
library(doParallel)
library(fpc)


### GLOBAL SETTINGS 
alpha <- seq(0.01, 1, 0.01)
thresh <- c(0.8, 0.7, 0.6, 0.5)
nmothers.max <- 1000
p <- 300
h2 <- 0.3
repetitions <- 100
folder.fig <- 'figures_simstudy'
dir.create(folder.fig, showWarnings = F)
folder.dat <- 'genomic_data'
dir.create(folder.dat, showWarnings = F)
nclust <- 6


### FUNCTION DEFINITIONS
# at least one significant SNP in window around QTL = 1 TP (<= nqtl)
fpr <- function(sign.snp, snp.pos, qtl.pos, win = 1e-2){ # window around true QTL in map distances (e.g. cM)
  
  len <- length(snp.pos)
  pos.a <- qtl.pos - win
  pos.e <- qtl.pos + win
  qtl.map <- data.frame(qtl.pos, pos.a, pos.e)   
  
  # SNPs being next to causative variants
  qtlsnp <- found.qtl <- c()
  for (l in 1:length(qtl.pos)) {
    interval <- which((snp.pos >= qtl.map$pos.a[l]) & (snp.pos <= qtl.map$pos.e[l]))
    qtlsnp <- c(qtlsnp, interval)
    found.qtl[l] <- any(sign.snp %in% interval)
  } 
  
  tp <- sum(found.qtl)
  fp <- sum(!(sign.snp %in% qtlsnp))
  fn <- sum(!found.qtl)
  tn <- sum(setdiff(1:len, sign.snp) %in% setdiff(1:len, qtlsnp))
  
  return(list(sens = tp / (tp + fn), spec = tn / (fp + tn), tp = tp, fp = fp, tn = tn, fn = fn, found.qtl = found.qtl))
}


# recode loci according to major allele frequency
recode.loci <- function(pop){
  X <- pullSegSiteGeno(pop)
  freqs <- colSums(X) / (2 * nrow(X))
  rec <- which(freqs < 0.5)  
  return(rec)
}

recode.anything <- function(mat, loci, geno = F){
  if(!geno){ # haplotypes
    for(l in loci){
      eins <- mat[, l] == 1
      mat[mat[, l] == 0, l] <- 1
      mat[eins, l] <- 0
    }
  } else{ # genotypes
    for(l in loci){
      zwei <- mat[, l] == 2
      mat[mat[, l] == 0, l] <- 2
      mat[zwei, l] <- 0
    }  
  }
  return(mat)
}


### MAIN PROGRAM
cl <- makeCluster(nclust)
registerDoParallel(cl)

out <- foreach(nfathers = rep(c(10, 5, 1), each = 2), nqtl = rep(c(2, 5), times =  3), .packages = c('asreml', 'AlphaSimR', 'hscovar', 'snpStats', 'magrittr', 'rlist', 'fpc'), .combine = 'rbind') %dopar% {
  
  bins <- list()  
  fail.ridge <- 0
  sens.ridge.all <- sens.ridge.r2 <- sens.ridge.cor <- spec.ridge.all <- spec.ridge.r2 <- spec.ridge.cor <- matrix(nrow = length(alpha), ncol = length(thresh), 0)
  
  nfam <- round(nmothers.max / nfathers)
  
  for(wdh in 1:repetitions){
    if(wdh == 1) for(idx.thresh in 1:length(thresh)) bins[[idx.thresh]] <- matrix(nrow = repetitions, ncol = 7, NA)
    
    ### simulate founder population (only 1 trait at a time) ########################################
    u <- 0
    repeat{
      founderPop <- runMacs2(nInd = 2 * nmothers.max, nChr = 1, segSites = p, Ne = 100, bp = 1e+08,
                             genLen = 0.01, mutRate = 2.5e-08)
      
      assign("SP", SimParam$new(founderPop), envir = globalenv())
      SP$setSexes("yes_sys")
      SP$addTraitA(nQtlPerChr = nqtl)
      
      trait <- SP$traits[[1]]
      # Change additive effects to ones
      trait@addEff <- rep(1, trait@nLoci)
      # Change intercept to zero
      trait@intercept <- 0
      # Replace trait at position 1
      SP$switchTrait(1, trait)
      
      if((SP$varA > 0) & (SP$varG > 0)){
        SP$setVarE(h2 = h2)
        SP$rescaleTraits(mean =  0, var = 1, varEnv = 0, varGxE = 1e-06)
        pop <- newPop(founderPop)
        break
      }
      
      u <- u + 1
      if (u == 10){
        cat('ERROR no meaningful simulation in repetition', wdh, '\n')
        break
      }
    }
    rec <- recode.loci(pop)
    
    qtl.pos <- getQtlMap(trait = 1, simParam = SP)$pos * 100
    snp.pos <- founderPop@genMap[[1]] * 100
    qtl.snp <- SP$traits[[1]]@lociLoc
    qtl.eff <- SP$traits[[1]]@addEff
    
    if(!all(is.finite(qtl.eff))){
      fail.ridge <- fail.ridge + 1
      next
    }
    
    n <- nfam * nfathers
    
    ## determine recent population
    my_pop <- selectCross(pop = pop, nFemale = nmothers.max, nMale = nfathers, use = "pheno", nCrosses = n, trait = 1)
   
    ## family-wise centred genotype and phenotype matrix
    X <- pullSegSiteGeno(my_pop)
    X <- recode.anything(X, rec, geno = T)
    M <- apply(X, 2, function(y){tapply(y, my_pop@father, mean)})
    if(nfathers == 1) {
      M <- matrix(M, nrow = nfathers, ncol = ncol(X))
      rownames(M) <- my_pop@father[1]
    }
    y <- pheno(my_pop)[, 1]
    Xc <- matrix(ncol = ncol(X), nrow = nrow(X))
    for(s in unique(my_pop@father)){
      id <- which(my_pop@father == s)
      Xc[id, ] <- sapply(1:ncol(X), function(i){(X[id, i] - M[s, i])})
      y[id] <- y[id] - mean(y[id])
    }
    Xs <- apply(Xc, 2, function(x){if(sd(x) > 1e-6) x / sd(x) else x})
    y <- y / sd(y)
    
    ## MEASURE OF LD in half-sibs -> covmat
    # maternal haplotypes of progeny
    H.mat <- pullSegSiteHaplo(my_pop, haplo = 1)
    H.mat <- recode.anything(H.mat, rec)
    
    # sire haplotypes
    sire <- pop@id[match(my_pop@father, pop@id)]
    rown <- paste(rep(unique(sire), each = 2), c(1, 2), sep = '_')
    H.sire <- pullSegSiteHaplo(pop)[rown, ]
    H.sire <- recode.anything(H.sire, rec)#[1:(2 * nfathers), ]
    
    # correlation matrix
    pos.chr <- list(founderPop@genMap[[1]]) # in Morgan
    linkDam <- LDdam(inMat = H.mat, pos.chr)
    covmat <- CovMat(linkDam, H.sire, nfam, pos.chr, corr = T)
    q <- ncol(covmat$R)
    
    fam.index <- my_pop@father %>% as.factor %>% as.numeric
    save(list = c('covmat', 'X', 'y', 'fam.index'), file = paste0('genomic_data/N_', nfathers, 'QTL_', nqtl, '_', wdh, '.RData'), compress = 'xz')
    
    ## MEASURE OF POPULATION LD -> LDmat
    colnames(X) <- 1:ncol(X)
    X1 <- new('SnpMatrix', X)
    ldmat <- ld(X1, stats = "R.squared", depth = ncol(X) - 1)
    popLD <- as.matrix(ldmat)
    
    for(idx.thresh in 1:length(thresh)){ 
      ## TAGSNPS FROM CORRELATION MATRIX
      bin.cor <- tagSNP(covmat$R, threshold = thresh[idx.thresh])
      ts.cor <- list.select(bin.cor, tagsnp) %>% unlist %>% as.numeric %>% sort
      len3.cor <- list.filter(bin.cor, length(snps) >= 3) %>% length
      grp.cor <- c()
      for(l in 1:length(bin.cor)) grp.cor[as.numeric(bin.cor[[l]]$snps)] <- l
      ch.cor <- calinhara(t(Xs[, covmat$valid.snps]), grp.cor[covmat$valid.snps])
      
      ### TAGSNPS FROM R2-MATRIX
      bin.r2 <- tagSNP(popLD, threshold = thresh[idx.thresh])
      ts.r2 <- list.select(bin.r2, tagsnp) %>% unlist %>% as.numeric %>% sort
      len3.r2 <- list.filter(bin.r2, length(snps) >= 3) %>% length
      grp.r2 <- c()
      for(l in 1:length(bin.r2)) grp.r2[as.numeric(bin.r2[[l]]$snps)] <- l
      ch.r2 <- calinhara(t(Xs), grp.r2)
      
      bins[[idx.thresh]][wdh, ] <- c(q, length(bin.cor), len3.cor, ch.cor, length(bin.r2), len3.r2, ch.r2)
      
      ## SNP-BLUP approach - all SNPs
      data <- data.frame(y, Xs)
      ridge.all <- asreml(fixed = y ~ 1, random = ~ grp(geno), group = list(geno = 2:ncol(data)), data = data, 
                          control = asreml.control(trace = F), na.method.X = "omit", na.method.Y = "omit",  workspace = 1024e+06)
      
      
      ## SNP-BLUP approach - covmat
      data1 <- data.frame(y, Xs[, ts.cor])
      ridge.cor <- asreml(fixed = y ~ 1, random = ~ grp(geno), group = list(geno = 2:ncol(data1)), data = data1, 
                          control = asreml.control(trace = F), na.method.X = "omit", na.method.Y = "omit",  workspace = 1024e+06)
      
      
      ## SNP-BLUP approach - LDmat
      data2 <- data.frame(y, Xs[, ts.r2])
      ridge.r2 <- asreml(fixed = y ~ 1, random = ~ grp(geno), group = list(geno = 2:ncol(data2)), data = data2, 
                         control = asreml.control(trace = F), na.method.X = "omit", na.method.Y = "omit",  workspace = 1024e+06)
      
      ## testing - all SNPs
      ridge.all$Vu <- summary(ridge.all)$varcomp$component[1]
      ridge.all$u.var <- ridge.all$vcoef$random * ridge.all$sigma2 # var for u-uHat
      u.var <- ridge.all$Vu - ridge.all$u.var # var for uHat, Searle p. 272
      id <- u.var > 1e-6
      pval.ridge.all <- rep(1, ncol(Xs))
      pval.ridge.all[id] <- 2 * pnorm(abs(ridge.all$coefficients$random[id]) / sqrt(u.var[id]), lower.tail = F)
      
      idx.ridge <- lapply(alpha, function(typeI){which(pval.ridge.all <= typeI)})
      fpr.ridge <- lapply(idx.ridge, function(idx){fpr(idx, snp.pos, qtl.pos, win = 0.05)})
      sens.ridge.all[, idx.thresh] <- sens.ridge.all[, idx.thresh] + list.select(fpr.ridge, sens) %>% unlist %>% as.numeric
      spec.ridge.all[, idx.thresh] <- spec.ridge.all[, idx.thresh] + list.select(fpr.ridge, spec) %>% unlist %>% as.numeric
      
      
      ## testing - covmat
      ridge.cor$Vu <- summary(ridge.cor)$varcomp$component[1]
      ridge.cor$u.var <- ridge.cor$vcoef$random * ridge.cor$sigma2 # var for u-uHat
      u.var <- ridge.cor$Vu - ridge.cor$u.var # var for uHat, Searle p. 272
      id <- u.var > 1e-6
      pval.ridge.cor <- rep(1, length(ts.cor))
      pval.ridge.cor[id] <- 2 * pnorm(abs(ridge.cor$coefficients$random[id]) / sqrt(u.var[id]), lower.tail = F)
      
      idx.ridge <- lapply(alpha, function(typeI){which(pval.ridge.cor <= typeI)})
      fpr.ridge <- lapply(idx.ridge, function(idx){fpr(idx, snp.pos[ts.cor], qtl.pos, win = 0.05)})
      sens.ridge.cor[, idx.thresh] <- sens.ridge.cor[, idx.thresh] + list.select(fpr.ridge, sens) %>% unlist %>% as.numeric
      spec.ridge.cor[, idx.thresh] <- spec.ridge.cor[, idx.thresh] + list.select(fpr.ridge, spec) %>% unlist %>% as.numeric
      
      
      ## testing - LDmat
      ridge.r2$Vu <- summary(ridge.r2)$varcomp$component[1]
      ridge.r2$u.var <- ridge.r2$vcoef$random * ridge.r2$sigma2 # var for u-uHat
      u.var <- ridge.r2$Vu - ridge.r2$u.var # var for uHat, Searle p. 272
      id <- u.var > 1e-6
      pval.ridge.r2 <- rep(1, length(ts.r2))
      pval.ridge.r2[id] <- 2 * pnorm(abs(ridge.r2$coefficients$random[id]) / sqrt(u.var[id]), lower.tail = F)
      
      idx.ridge <- lapply(alpha, function(typeI){which(pval.ridge.r2 <= typeI)})
      fpr.ridge <- lapply(idx.ridge, function(idx){fpr(idx, snp.pos[ts.r2], qtl.pos, win = 0.05)})
      sens.ridge.r2[, idx.thresh] <- sens.ridge.r2[, idx.thresh] + list.select(fpr.ridge, sens) %>% unlist %>% as.numeric
      spec.ridge.r2[, idx.thresh] <- spec.ridge.r2[, idx.thresh] + list.select(fpr.ridge, spec) %>% unlist %>% as.numeric
    }
  }  
  
  
  ## sensitivity specificity
  sens.ridge.all <- sens.ridge.all / (repetitions - fail.ridge)
  sens.ridge.cor <- sens.ridge.cor / (repetitions - fail.ridge)
  sens.ridge.r2 <- sens.ridge.r2 / (repetitions - fail.ridge)
  
  spec.ridge.all <- spec.ridge.all / (repetitions - fail.ridge)
  spec.ridge.cor <- spec.ridge.cor / (repetitions - fail.ridge)
  spec.ridge.r2 <- spec.ridge.r2 / (repetitions - fail.ridge)
  
  save(file = paste0(folder.dat, '/Results_N', nfathers, '_', nqtl, 'QTL.Rdata'), 
       list = c("sens.ridge.all", "sens.ridge.cor", "sens.ridge.r2", "spec.ridge.all"), "spec.ridge.cor", "spec.ridge.r2", "fail.ridge", "bins")
  
  b <- lapply(bins, function(z){apply(z, 2, function(v){mean(v, na.rm = T)})}) %>% list.rbind
  b <- cbind(nfathers, nqtl, thresh, b)

  cat('average number bins (all, cor, r2): \n')
  print(b)  
  
  b 
}
stopCluster(cl)
colnames(out) <- c("nfathers", "nqtl", "threshold", "snps", "nbins.cor", "len3.cor", "ch.cor", "nbins.r2", "len3.r2", "ch.r2")

# 'out' contains results of Table 1 and Supplemental file 7
save(list = 'out', file = 'output.Rdata')


### plot ROC curves

nfathers <- 1
nqtl <- 2

pdf(paste0(folder.fig, '/ROC_N', nfathers, '_', nqtl, 'QTL.pdf'), width = 14, pointsize = 14)
par(mfcol = c(1, 2), xpd = T)
lab <- 0
for(idx.thresh in c(1, 4)){
  lab <- lab + 1
  load(paste0(folder.dat, '/Results_N', nfathers, '_', nqtl, 'QTL.Rdata'))
  
  plot(0, 0, xlab = '1 - specificity (FPR)', ylab = 'sensitivity (TPR)', xlim = c(0, 1), ylim = c(0,1), main = '', type = 'n')
  abline(0, 1, col = 8, xpd = F)
  points(1 - spec.ridge.all[, idx.thresh], sens.ridge.all[, idx.thresh])
  points(1 - spec.ridge.cor[, idx.thresh], sens.ridge.cor[, idx.thresh], col = 'orange', pch = 20)
  points(1 - spec.ridge.r2[, idx.thresh], sens.ridge.r2[, idx.thresh], col = 'blue', pch = 20)
  legend('bottomright', legend = c('all SNPs', 'tagSNPs: corr', 'tagSNPs: popLD'), col = c('black', 'orange', 'blue'), pch = c(1, 20, 20))
  legend('topleft', legend = letters[lab], inset = c(-0.25, -0.1), bty = 'n', cex = 1.5)
}
dev.off()
