# Supplementary material for: Grouping of genomic markers in populations with family structure
Source: BMC Bioinformatics. 2021 Feb 19;22:79. doi: 10.1186/s12859-021-04010-0 (PMC7893918; doi:10.1186/s12859-021-04010-0)
Supplement: Supplementary file 6 — Additional file 6. Plots of correlation matrices and population-LD matrices are produced based on results with Additional files 2–5. [file 12859_2021_4010_MOESM6_ESM.txt]

###
### Plots of correlation matrices and population-LD matrices are produced based on results with additional files 1--4.
### Running this script requires an installation of snpStats availabe at Bioconductor.
###


### PACKAGES REQUIRED
library(ggplot2)
library(grid)
library(gridExtra)
library(RColorBrewer)  
library(rlist)
library(tidyr)
library(hscovar)
library(snpStats)
library(fpc)


### GLOBAL SETTINGS
hm.palette1 <- colorRampPalette(c(rev(brewer.pal(9, "Blues")), brewer.pal(8, "YlOrRd")))
hm.palette2 <- colorRampPalette(brewer.pal(8, "YlOrRd"))


### FUNCTION DEFINITIONS
make_figure <- function(R, X, fam.index = NULL, file.fig = '', plotpdf = F, snpstat = T){
  
  if(plotpdf & (file.fig == '')) file.fig <- 'corrplot.pdf'
  add_margin <- function(...)  grid::convertUnit(theme_get()[["plot.margin"]] + margin(...), "cm")
  
  ### 1: matrix of dependencies
  ### 1a: correlation matrix R
  valid <- colnames(R)
  
  ## 1b: population-LD matrix
  if(ncol(X) == ncol(R)){
    coln <- valid  
  } else coln <- 1:ncol(X)
  colnames(X) <- coln
  if(snpstat){
    X1 <- new('SnpMatrix', X)
    ldmat <- ld(X1, stats = "R.squared", depth = ncol(X) - 1)
    popLD <- as.matrix(ldmat)
  } else{ # 2 lines per individual, one line each for paternal and maternal alleles
    popLD <- cor(X, use = 'everything', method = 'spearman') ^ 2
  }

  # center genotypes within family and scale
  if(!is.null(fam.index) & length(unique(fam.index)) != length(fam.index)){
    cat('genotypes are centred within family \n')
    M <- apply(X, 2, function(z){tapply(z, fam.index, mean)})
    if(length(unique(fam.index)) == 1) {
      M <- matrix(M, nrow = 1, ncol = ncol(X))
      rownames(M) <- fam.index[1]
    }
    Xc <- matrix(ncol = ncol(X), nrow = nrow(X))
    for(s in unique(fam.index)){
      id <- which(fam.index == s)
      Xc[id, ] <- sapply(1:ncol(X), function(i){(X[id, i] - M[s, i])})
    }
    Xs <- apply(Xc, 2, function(z){if(sd(z) > 1e-6) z / sd(z) else z})  
  } else Xs <- apply(X, 2, function(z){if(sd(z) > 1e-6) scale(z) else z})
  
  ### 2: representative SNPs
  ## 2a: TAGSNPS FROM R2-MATRIX
  cat('*** population-LD approach *** \n')
  a1 <- Sys.time()
  bin.r2 <- tagSNP(popLD, threshold = 0.8)
  a2 <- Sys.time()
  
  ls.r2 <- list.filter(bin.r2, length(snps) >= 3) %>% list.select(., tagsnp) %>% unlist %>% as.integer
  grp.r2 <- c()
  for(l in 1:length(bin.r2)) grp.r2[as.numeric(bin.r2[[l]]$snps)] <- l
  ch.r2 <- calinhara(t(Xs), grp.r2[as.numeric(coln)])

  cat(length(ls.r2), 'SNPs with bin size >=3 \n')
  cat('CH index', ch.r2, '\n')
  cat(a2-a1, 'sec. for grouping \n')
  
  ## 2b: TAGSNPS FROM CORRELATION MATRIX
  cat('*** family approach *** \n')
  a1 <- Sys.time()
  bin.cor <- tagSNP(R, threshold = 0.8)
  a2 <- Sys.time()
  
  ls.cor <- list.filter(bin.cor, length(snps) >= 3) %>% list.select(., tagsnp) %>% unlist %>% as.integer
  grp.cor <- c()
  for(l in 1:length(bin.cor)) grp.cor[as.numeric(bin.cor[[l]]$snps)] <- l
  ch.cor <- calinhara(t(Xs[, colnames(X) %in% valid]), grp.cor[as.numeric(valid)])
  
  cat(length(ls.cor), 'SNPs with bin size >=3 \n')
  cat('CH index', ch.cor, '\n')
  cat(a2-a1, 'sec. for grouping \n')
    
  p <- max(as.integer(c(valid, coln)))
  
  ### 3: ggplots  
  ## 3a: PLOT OF POPULATION LD
  xval <- unlist(lapply(1:p, function(x){rep(x, p - x)}))
  yval <- unlist(lapply(1:(p - 1), function(x){(x + 1):p}))
  zval <- c()
  for(i in 1:length(xval)){
    zval[i] <- popLD[match(xval[i], coln), match(yval[i], coln)]  
  }
  
  data <- data.frame(xval, yval, zval)
  pts <- data.frame(x = ls.r2, y = ls.r2, z = 1)
  
  gg.r2 <- ggplot(data, aes(xval, yval, fill = zval)) + 
    geom_tile() +
    xlab("locus 1") +
    ylab("locus 2") +
    theme(panel.background = element_blank(), 
          panel.grid.major = element_line(colour = "grey", size = 0.1),
          panel.grid.minor = element_line(colour = "grey")) +
    theme(text = element_text(size = 12), plot.margin = add_margin(r = 0.5, unit = "cm")) +
    scale_fill_gradientn(colours = hm.palette2(50), name = expression(r^2), limits = c(0, 1+1e-10), na.value = 'white') +
    theme(legend.position = c(0.8, 0.3)) +
    geom_point(data = pts, aes(x = x, y = y, fill = z), size = 2, shape = 21)
  
  
  
  ## 3b: PLOT OF CORRELATION AMONG FAMILIES
  zval <- c()
  for(i in 1:length(xval)){
    zval[i] <- R[match(xval[i], valid), match(yval[i], valid)]  
  }
  
  data <- data.frame(xval, yval, zval)
  pts <- data.frame(x = ls.cor, y = ls.cor, z = 1)
  
  gg.cor <- ggplot(data, aes(xval, yval, fill = zval)) + 
    geom_tile() +
    xlab("locus 1") +
    ylab("locus 2") +
    theme(panel.background = element_blank(), 
          panel.grid.major = element_line(colour = "grey", size = 0.1),
          panel.grid.minor = element_line(colour = "grey")) +
    theme(text = element_text(size = 12), plot.margin = add_margin(r = 0.5, unit = "cm")) +
    scale_fill_gradientn(colours = hm.palette1(100), name = "correlation", limits = c(-(1+1e-10), 1+1e-10), na.value = "white") +
    theme(legend.position = c(0.8, 0.3)) +
    geom_point(data = pts, aes(x = x, y = y, fill = z), size = 2, shape = 21)
  
  
  if(plotpdf){
    
    myplot1 <- arrangeGrob(gg.cor, top = textGrob("a", x = unit(0, "npc"), y = unit(1, "npc"), just=c("left","top"),
                                                  gp=gpar(col="black", fontsize=18)))
    
    myplot2 <- arrangeGrob(gg.r2, top = textGrob("b", x = unit(0, "npc"), y = unit(1, "npc"), just=c("left","top"),
                                                 gp=gpar(col="black", fontsize=18)))
    
    pdf(file.fig, width = 13, height = 6)
    grid.arrange(myplot1, myplot2, nrow = 1)
    dev.off()
    
  }
  
  return(list(corplot = gg.cor, r2plot = gg.r2))  
}


### 1: real mouse data (394 SNPs on chromosome 17), 141 full-sib families
## run script 'additional_file_2_prepare_mouse_data.R'
load('mouse/covmat.RData')
K <- covmat.pat$K + covmat.mat$K %>% as.matrix
R <- cov2cor(K)
out <- make_figure(R, X, fam.index, file.fig = 'corrplot_mouse.pdf', plotpdf = T)


### 2: real half-sib data (medium-density window 300 SNPs), 5 families
# run script 'additional_file_3_prepare_cattle_data.R'
load('cattle/covmat.RData')
out <- make_figure(covmat$R, X, fam.index, file.fig = 'corrplot_cattle.pdf', plotpdf = T)
out <- make_figure(covmat$R, X[, covmat$valid.snps], fam.index)
                   

### 3: real maize data (high density chromosome with 1276 SNPs), 13 half-sib family
## run script 'additional_file_4_prepare_maize_data.R'
load('maize/covmat.RData')
out <- make_figure(covmat$R, X, fam.index, file.fig = 'corrplot_maize.pdf', plotpdf = T, snpstat = F)
out <- make_figure(covmat$R, X[, covmat$valid.snps], fam.index, snpstat = F)


### 4: simulated data of multiple half-sib families (high-density window 300 SNPs)
# run script 'additional_file_5_simstudy_gwas.R'
load('genomic_data/N_10QTL_5_2.RData')
out <- make_figure(covmat$R, X, fam.index, file.fig = 'corrplot_simstudy.pdf', plotpdf = T)
